# Supplementary material for: Bioavailability of Tryptophan Biomass for Laying Hens
Source: Animals (Basel). 2025 Mar 18;15(6):866. doi: 10.3390/ani15060866 (PMC11939161; doi:10.3390/ani15060866)
Supplement: Supplementary file 1 [file animals-15-00866-s001.zip]

Archive with 1 entries (1 files):
- animals-3467400-supplementary.pdf
